# Supplementary material for: Vitamin D3 Repletion Improves Vascular Function, as Measured by Cardiorenal Biomarkers in a High-Risk African American Cohort
Source: Nutrients. 2022 Aug 14;14(16):3331. doi: 10.3390/nu14163331 (PMC9414215; doi:10.3390/nu14163331)
Supplement: Supplementary file 1 [file nutrients-14-03331-s001.zip]

Archive with 1 entries (1 files):
- nutrients-1783498-supplementary.pdf
